# Supplementary material for: The Respiratory Commensal Bacterium Dolosigranulum pigrum 040417 Improves the Innate Immune Response to Streptococcus pneumoniae
Source: Microorganisms. 2021 Jun 18;9(6):1324. doi: 10.3390/microorganisms9061324 (PMC8234606; doi:10.3390/microorganisms9061324)
Supplement: Supplementary file 1 [file microorganisms-09-01324-s001.zip]

Archive with 1 entries (1 files):
- microorganisms-1250778-supplementary.pdf
